# Supplementary material for: Phylogenetically Distant BABY BOOM Genes From Setaria italica Induce Parthenogenesis in Rice
Source: Front Plant Sci. 2022 Jul 14;13:863908. doi: 10.3389/fpls.2022.863908 (PMC9329937; doi:10.3389/fpls.2022.863908)
Supplement: Supplementary Table 2 — Cumulative data for the analysis of the three gSiBBM lines. [file Table_2.XLSX]

## Sheet: Sheet1
Construct and Line Name	Full length Transgene	Transgene expression in ovary tissue	number of BSFC samples showing haploid signal / total BSFC samples	Percent T1 seed set		Construct and Line Name	Full length Transgene	Transgene expression in ovary tissue	number of BSFC samples showing haploid signal / total BSFC samples	Number of cleared ovules showing a parthenogenetic embryo	Percent T1 seed set		Construct and Line Name	Full length Transgene	Transgene expression in ovary tissue	number of BSFC samples showing haploid signal / total BSFC samples	Number of cleared ovules showing a parthenogenetic embryo	Percent T1 seed set
gSiBBM1_6C	yes	Yes	4/4	63		gSiBBM2_1	yes	yes	4/4	4/12	43		gSiBBM3_8	yes	yes	4/4	2/16	32
gSiBBM1_7B	yes	Yes	3/4	28		gSiBBM2_7	yes	yes	4/4	-	60		gSiBBM3_6	yes	yes	3/4 (18)	-	-
gSiBBM1_8B	yes	Yes	3/4	37		gSiBBM2_43	yes	yes	4/4	-	43		gSiBBM3_5	yes	yes	3/4 (19)	0/11	26
gSiBBM1_4B	yes	Yes	2/4	72		gSiBBM2_44	yes	yes	4/4	-	39		gSiBBM3_7	yes	yes	3/4 (19)	-	-
gSiBBM1_5C	yes	Yes	1/4	49		gSiBBM2_50	yes	yes	4/4	-	n/a		gSiBBM3_27	yes	yes	3/3 (14)	-	36
						gSiBBM2_8	yes	yes	3/4	-	70		gSiBBM3_20	Yes	no	2/4	-	-
						gSiBBM2_36	yes	yes	4/4	-	-		gSiBBM3_21	yes	yes	2/2 (9)	3/18	-
						gSiBBM2_10	yes	yes	3/4	1/19	-		gSiBBM3_9	yes	yes	2/2 (8)	-	43
						gSiBBM2_15	yes	yes	3/4	-	-		gSiBBM3_22	yes	yes	2/2 (8)	1/18	-
						gSiBBM2_28	yes	yes	3/4	4/25	-		gSiBBM3_1	yes	yes	2/2	-	-
						gSiBBM2_13	yes	n/a	3/4	-	-		gSiBBM3_19	yes	yes	1/2	1/17	-
						gSiBBM2_2	yes	yes	2/4	-	-		gSiBBM3_26	yes	yes	1/1 (5)	2/17	-
						gSiBBM2_11	yes	yes	2/4	-	-		gSiBBM3_23	yes	yes	1/1 (4)	-	-
						gSiBBM2_24	yes	yes	2/4	1/11	-		gSiBBM3_30	Yes	yes	1/1 (2)	-	-
						gSiBBM2_27	yes	yes	2/4	-	-		gSiBBM3_24	yes	yes	1/1 (1)	6/22	-
						gSiBBM2_30	yes	yes	2/4	-	-		gSiBBM3_17	yes	yes	1/2	-	-
						gSiBBM2_39	yes	yes	2/4	-	-		gSiBBM3_12	yes	yes	0/4	-	-
						gSiBBM2_41	yes	yes	2/4	-	-		gSiBBM3_13	yes	yes	0/4	-	-
						gSiBBM2_19	yes	no	2/4	-	-		gSiBBM3_18	yes	yes	0/2 (8)	-	-
						gSiBBM2_48	yes	yes	1/4	-	-		gSiBBM3_3	yes	yes	no seed	-	-
						gSiBBM2_49	yes	yes	1/4	-	-		gSiBBM3_4	yes	yes	no seed	-	-
						gSiBBM2_25	yes	yes	1/1	2/15	-		gSiBBM3_11	yes	yes	no seed	-	-
						gSiBBM2_29	yes	yes	1/1	-	-		gSiBBM3_16	yes	yes	no seed	-	-
						gSiBBM2_45	yes	yes	0/4	-	-		gSiBBM3_25	yes	n/a	no seeds	-	-
						gSiBBM2_9	no	no	0/4	-	-		gSiBBM3_2	no	no	0/4	-	-
						gSiBBM2_14	no	no	0/4	-	-		gSiBBM3_10	no	no	0/4	-	-
						gSiBBM2_18	no	no	0/4	-	-		gSiBBM3_14	no	no	0/4	-	-
						gSiBBM2_22	no	no	0/4	-	-		gSiBBM3_15	no	no	0/4	0/16	-
						gSiBBM2_26	no	no	0/4	0/16	-		gSiBBM3_28	no	no	0/4	-	-
						gSiBBM2_37	no	no	0/3	-	-		gSiBBM3_29	no	no	n/a	-	-
						gSiBBM2_42	no	no	0/4	-	-
